# Supplementary material for: Computer-Vision-Based Vibration Tracking Using a Digital Camera: A Sparse-Optical-Flow-Based Target Tracking Method
Source: Sensors (Basel). 2022 Sep 11;22(18):6869. doi: 10.3390/s22186869 (PMC9504661; doi:10.3390/s22186869)
Supplement: Supplementary file 1 [file sensors-22-06869-s001.zip]

Archive with 1 entries (1 files):
- sensors-1873325-supplementary.pdf
